# Supplementary material for: Osteopontin Splicing Isoforms Contribute to Endometriotic Proliferation, Migration, and Epithelial-Mesenchymal Transition in Endometrial Epithelial Cells
Source: Int J Mol Sci. 2022 Dec 5;23(23):15328. doi: 10.3390/ijms232315328 (PMC9738877; doi:10.3390/ijms232315328)
Supplement: Supplementary file 1 [file ijms-23-15328-s001.zip]

Archive with 1 entries (1 files):
- ijms-2044282-supplementary.pdf
